# Supplementary material for: Cry Toxins Use Multiple ATP-Binding Cassette Transporter Subfamily C Members as Low-Efficiency Receptors in Bombyx mori
Source: Biomolecules. 2024 Feb 23;14(3):271. doi: 10.3390/biom14030271 (PMC10968512; doi:10.3390/biom14030271)
Supplement: Supplementary file 1 [file biomolecules-14-00271-s001.zip]

Archive with 5 entries (5 files):
- Fig_S4.pdf
- Supplementary_Table1.xlsx
- Supplementary_Table2.xlsx
- Supplementary_Table3.xlsx
- supplymentary_figs_revise2.pdf
