# Supplementary material for: Cry Toxins Use Multiple ATP-Binding Cassette Transporter Subfamily C Members as Low-Efficiency Receptors in Bombyx mori
Source: Biomolecules. 2024 Feb 23;14(3):271. doi: 10.3390/biom14030271 (PMC10968512; doi:10.3390/biom14030271)
Supplement: Supplementary file 1 [file biomolecules-14-00271-s001.zip › Supplementary_Table1.xlsx]

## Sheet: Supplementary Table 1
	Supplementary Table 1 Oligonucleotides used in this study
	Name			Sequence
	BmABCC1	F:	5'-	ccacccGGATCCGATATGTCTTACAACTCCACGCTTG
		R:	5'-	GCCCTTGCTCACGATGTTAACTATTCCGGCATCTTTAGC
	BmABCC4	F:	5'-	ccacccGGATCCGATATGGAGTCAAAAGTAGTGTTGAAC
		R:	5'-	GCCCTTGCTCACGATTTTCGTTTTATCCTGGTCG
	BmABCC10	F:	5'-	ccacccGGATCCGATATGTCTTTTATATTGAATATAAATTGG
		R:	5'-	GCCCTTGCTCACGATTGAAGCGTAGAGCATGTTG
	BmABCC11	F:	5'-	ccacccGGATCCGATATGGATCCCGGGTACTTTG
		R:	5'-	GCCCTTGCTCACGATAGTAGATTTTTTCTTTTCCAACCAC
	BmABCC1_pback	F:	5'-	ATCGGATCCTCTGATATGTCTTACAACTCCACGCTTG
		R:	5'-	GTCTTTGTAGTCGATGTTAACTATTCCGGCATCTTTAGC
	BmABCC4_pback	F:	5'-	ATCGGATCCTCTGATATGGAGTCAAAAGTAGTGTTGAAC
		R:	5'-	GTCTTTGTAGTCGATCGATTTTCGTTTTATCCTGGTCG
	BmABCC1_geno	F:	5'-	ATCACTTTCCTGTCTATTCGG
		R:	5'-	TAGCTTGGTTGTGTGAACACC
	BmABCC4_geno	F:	5'-	GTGAGCTCGTCCAACAATCTG
		R:	5'-	GCAGCTAGCAATCCTTATCCG
