# Supplementary material for: Cry Toxins Use Multiple ATP-Binding Cassette Transporter Subfamily C Members as Low-Efficiency Receptors in Bombyx mori
Source: Biomolecules. 2024 Feb 23;14(3):271. doi: 10.3390/biom14030271 (PMC10968512; doi:10.3390/biom14030271)
Supplement: Supplementary file 1 [file biomolecules-14-00271-s001.zip › Supplementary_Table2.xlsx]

## Sheet: Supplementary Table 2
	Supplementary Table 2 Correspondence of the names and numbers of B. mori ABC transporters in this study and the work of Xie et al. (2012) [32].
	NCBI	Xie et al.,2012 [32]		This study
	Name	Name	Number (SiikBase)	Name	Number (NCBI)1	protein id (NCBI)2
	ABCA3	ABCA1, ABCA9	BGIBMGA007221, BGIBMGA007308	ABCA3	XM_038016882.1, XM_038016880.1, XM_038016881.1	XP_037872810.1, XP_037872808.1, XP_037872809.1
	ABCA1	ABCA2, ABCA6	BGIBMGA007217, BGIBMGA007218	ABCA2	XM_012691460.3, XM_012691461.3, XM_038016884.1, XM_038016883.1	XP_012546914.1, XP_012546915.1, XP_037872812.1, XP_037872811.1
	ABCA4	ABCA3, ABCA7	BGIBMGA004187, BGIBMGA004188	ABCA4	XM_038017601.1	XP_037873529.1
	ABCA5	ABCA4	BGIBMGA012789	ABCA5	XM_012692814.3	XP_012548268.1
	uncharacterized LOC101740576	ABCA5, ABCA8	BGIBMGA009503, BGIBMGA009502	ABCA1	XM_038015486.1, XM_038015485.1	XP_037871414.1, XP_037871413.1
	ABCA5	N/A	N/A	ABCA12	XM_012695648.3, XM_021352051.2	XP_012551102.2, XP_021207726.1
	ABCB1	ABCB1	BGIBMGA007494	ABCB1	XM_021346981.2, XM_021346979.2, XM_021346978.1, XM_021346980.2, XM_038015765.1, XM_004924629.3	XP_021202656.1, XP_021202654.1, XP_021202653.1, XP_021202655.1, XP_037871693.1, XP_004924686.1
	MRP49	ABCB2	BGIBMGA000724	ABCB2	XM_004929865.4	XP_004929922.1
	MRP49	ABCB3	BGIBMGA000725	ABCB3	XM_004929867.4	XP_004929924.1
	MRP49	ABCB4	BGIBMGA011228	ABCB4	XM_012694385.3	XP_012549839.2
	MRP49	ABCB5	BGIBMGA009452	ABCB5	XM_038015506.1, XM_021353168.2	XP_037871434.1, XP_021208843.2
	ABCB	ABCB6	BGIBMGA005473	ABCB6	NM_001257054.2, XM_012695405.3	NP_001243983.1, XP_012550859.1
	ABCB7	ABCB7	BGIBMGA012743	ABCB7	XM_004925858.4, XM_004925857.4, XM_012690166.3	XP_004925915.2, XP_004925914.2, XP_012545620.2
	mitochondrial potassium channel	ABCB8	BGIBMGA004142	ABCB8	XM_004922419.1, XM_038017673.1	XP_004922476.1, XP_037873601.1
	ABCB10	ABCB9	BGIBMGA008523	ABCB9	XM_012692168.3	XP_012547622.2
	ABC	ABCC1	BGIBMGA007735	ABCC3	XM_038016154.1, XM_038016155.1	XP_037872082.1, XP_037872083.1
	MRP1	ABCC2, ABCC3, ABCC15	BGIBMGA010332, BGIBMGA010331, BGIBMGA010330	ABCC1	XM_012690682.3, XM_012690679.3, XM_038014311.1, XM_012690681.3, XM_012690678.3, XM_012690680.3, XM_038014307.1, XM_021348239.2, XM_038014309.1, XM_038014305.1, XM_038014308.1, XM_038014310.1, XM_038014306.1	XP_012546136.1, XP_012546133.1, XP_037870239.1, XP_012546135.1, XP_012546132.1, XP_012546134.1, XP_037870235.1, XP_021203914.2, XP_037870237.1, XP_037870233.1, XP_037870236.1, XP_037870238.1, XP_037870234.1
	ABCC2	ABCC4, ABCC13	BGIBMGA007793, BGIBMGA007792	ABCC2	NM_001257016.1	NP_001243945.1
	MRP4	ABCC5	BGIBMGA007738	ABCC5	XM_038015873.1, XM_038015874.1, XM_038015872.1	XP_037871801.1, XP_037871802.1, XP_037871800.1
	MRP4	ABCC6, ABCC12	BGIBMGA007785, BGIBMGA007784	ABCC4	XM_021349664.2, XM_038015777.1	XP_021205339.2, XP_037871705.1
	ABC-lethal	ABCC7, ABCC14	BGIBMGA007769, BGIBMGA010849	ABCC4-like1	XM_038016007.1, XM_038016004.1, XM_038016003.1	XP_037871935.1, XP_037871932.1, XP_037871931.1
	MRP4	ABCC8	BGIBMGA003359	ABCC4-like2	XM_038015840.1, XM_038015839.1, XM_038015841.1	XP_037871768.1, XP_037871767.1, XP_037871769.1
	ABCC-Sur	ABCC9	BGIBMGA006882	ABCC9	XM_012689238.3, XM_012689240.3	XP_012544692.1, XP_012544694.1
	MRP7?	ABCC10	BGIBMGA010636	ABCC10	XM_004925521.3	XP_004925578.1
	ABC-lethal?	ABCC11	BGIBMGA011220	ABCC11	XM_038019304.1	XP_037875232.1
	ABCD	ABCD1	BGIBMGA004616	ABCD1	XM_038019012.1	XP_037874940.1
	ABCD3?	ABCD2	BGIBMGA012688	ABCD2	XM_012689191.1, XM_021352998.1	XP_012544645.1, XP_021208673.1
	ABC-Rli	ABCE1	BGIBMGA010129	ABCE1	NM_001043446.1, XM_012694793.3	NP_001036911.1, XP_012550247.3
	ABCF1	ABCF1	BGIBMGA007869	ABCF1	XM_004928528.4	XP_004928585.1
	ABCF2	ABCF2	BGIBMGA002004	ABCF2	NM_001046869.1	NP_001040334.1
	ABCF3	ABCF3	BGIBMGA006964	ABCF3	XM_038013166.1, XM_038013167.1	XP_037869094.1, XP_037869095.1
	ABCG1	ABCG1	BGIBMGA005094	ABCG1	XM_038014338.1, XM_038014339.1	XP_037870266.1, XP_037870267.1
	ABCG1	ABCG2	BGIBMGA012035	ABCG2	XM_038014100.1, XM_038014099.1	XP_037870028.1, XP_037870027.1
	ABCG3	ABCG3	BGIBMGA005226	ABCG3	XM_038014257.1, NM_001256990.1	XP_037870185.1, NP_001243919.1
	ABCG1	ABCG4	BGIBMGA010555	ABCG4	XM_038014298.1, XM_038014300.1, XM_038014299.1	XP_037870226.1, XP_037870228.1, XP_037870227.1
	protein white-like	ABCG5	BGIBMGA002712	ABCG5	NM_001309620.1	NP_001296549.1
	ABC-wh3	ABCG6	BGIBMGA002922	ABCG6	NM_001043569.1	NP_001037034.1
	ABCG1-like	ABCG7	BGIBMGA005202	ABCG7	XM_012690887.2, NM_001279469.1	XP_012546341.1, NP_001266398.1
	ABCG5	ABCG8	BGIBMGA000472	ABCG8	XM_004931940.3	XP_004931997.1
	scarlet (-w-2)	ABCG9	BGIBMGA002924	ABCG9	NM_001256993.2, XM_038013116.1	NP_001243922.1, XP_037869044.1
	ABCG8	ABCG10	BGIBMGA000220	ABCG10	XM_012695376.3, XM_012695374.3	XP_012550830.1, XP_012550828.1
	ABCG1	ABCG11	BGIBMGA005203	ABCG11	XM_038014480.1, XM_012690906.3	XP_037870408.1, XP_012546360.2
	protein scarlet	ABCG12	BGIBMGA002581	ABCG12	XM_038011105.1, XM_004932338.4, XM_012695731.3	XP_037867033.1, XP_004932395.2, XP_012551185.2
	ABCG4	N/A	N/A	ABCG4-like1	XM_012693267.3, XM_038014301.1	XP_012548721.2, XP_037870229.1
	ABCG23	N/A	N/A	ABCG23	XM_038020729.1, XM_038020727.1, XM_038020728.1	XP_037876657.1, XP_037876655.1, XP_037876656.1
	ABCG4	N/A	N/A	ABCG4-like2	XM_038014336.1, XM_038014335.1, XM_038014337.1	XP_037870264.1, XP_037870265.1, XP_037870263.1,
	ABCG1	N/A	N/A	ABCG1-like1	XM_004929506.4	XP_004929563.1
	ABCG4	N/A	N/A	ABCG4-like3	XM_012690708.3	XP_012546162.1
	ABCG23	ABCH1	BGIBMGA010726	ABCH1	XM_004932989.3	XP_004933046.1
	ABCG20	ABCH2	BGIBMGA010825	ABCH2	XM_012696254.3	XP_012551708.2
	1The presence of multiple Accession numbers in the "Number (NCBI)" column indicates different transcriptome variants.
	2Multiple Accession numbers in the "protein_id (NCBI)" column are according to different transcriptome variants in the column "Number (NCBI)".
