# Supplementary material for: Cry Toxins Use Multiple ATP-Binding Cassette Transporter Subfamily C Members as Low-Efficiency Receptors in Bombyx mori
Source: Biomolecules. 2024 Feb 23;14(3):271. doi: 10.3390/biom14030271 (PMC10968512; doi:10.3390/biom14030271)
Supplement: Supplementary file 1 [file biomolecules-14-00271-s001.zip › Supplementary_Table3.xlsx]

## Sheet: Supplementary Table 3
	SupplementaryTable 3. Expression levels of ABC transporter subfamily C members in the midgut of B. mori.
	Name in this paper1	Accession No.	TPM2
	ABCF2	NM_001046869.1	74.7
	ABCC2	NM_001257016.1	49.2
	ABCB6	NM_001257054.2	46.2
	ABCB3	XM_004929867.4	43.5
	ABCG3	XM_038014257.1	39.2
	ABCC4	XM_021349664.2	32.9
	ABCF1	XM_004928528.4	30.6
	ABCC3	XM_038016154.1	24.1
	ABCG2	XM_038014100.1	22.7
	ABCB1	XM_004924629.3	16.5
	ABCA2	XM_012691460.3	16.2
	ABCA3	XM_038016882.1	16.1
	ABCC10	XM_004925521.4	15.1
	ABCD2	XM_038019012.1	14.2
	ABCB9	XM_012692168.3	13.5
	ABCE1	NM_001043446.1	12.5
	ABCG7	NM_001279469.1	10.7
	ABCF3	XM_038013166.1	9.95
	ABCB7	XM_004925858.4	9.64
	ABCA4	XM_038017601.1	7.48
	ABCG1-like1	XM_004929506.4	6.8
	ABCC11	XM_038019304.1	6.78
	ABCG4-like3	XM_012690708.3	4.94
	ABCG4-like1	XM_012693267.3	4.87
	ABCD1	XM_004926927.4	3.68
	ABCG6	NM_001043569.1	3.54
	ABCG5	NM_001309620.1	3.28
	ABCC1	XM_012690682.3	2.73
	ABCG8	XM_004931940.3	2.35
	ABCC4-like1	XM_038016007.1	2.33
	ABCG4	XM_038014298.1	2.28
	ABCG23	XM_038020729.1	1.56
	ABCG11	XM_038014480.1	1.54
	ABCG1	XM_038014338.1	1.48
	ABCH1	XM_004932989.3	1.24
	ABCC9	XM_012689238.3	1.23
	ABCG4-like2	XM_038014337.1	0.959
	ABCH2	XM_012696254.3	0.554
	ABCG10	XM_012695376.3	0.51
	ABCA5	XM_012692814.3	0.5
	ABCB5	XM_038015506.1	0.124
	ABCB2	XM_004929865.4	0.106
	ABCC4-like2	XM_038015840.1	0.0687
	ABCC5	XM_038015873.1	0.0822
	ABCA12	XM_012695648.3	0.053
	ABCB4	XM_012694385.3	0.0515
	1Underlined molecules belonging to ABC transporter subfamily C members.
	2Transcrips Per Million, A value indicating the number of fragments from each transcript when the total number of transcripts in the sample is 1 million, used as a normalization method for measuring transcripts expression levels.
